# Supplementary material for: Why Did All Patients with Atrial Fibrillation and High Risk of Stroke Not Receive Oral Anticoagulants? Results of the Polish Atrial Fibrillation (POL-AF) Registry
Source: J Clin Med. 2021 Oct 8;10(19):4611. doi: 10.3390/jcm10194611 (PMC8509343; doi:10.3390/jcm10194611)
Supplement: Supplementary file 1 [file jcm-10-04611-s001.zip]

Archive with 1 entries (1 files):
- jcm-1387494-supplementary.pdf
